# Supplementary material for: Safety and Efficacy of Sodium-Glucose Transport Protein 2 Inhibitors and Glucagon-like Peptide-1 Receptor Agonists in Diabetic Kidney Transplant Recipients: Synthesis of Evidence
Source: J Clin Med. 2024 Oct 17;13(20):6181. doi: 10.3390/jcm13206181 (PMC11508237; doi:10.3390/jcm13206181)
Supplement: Supplementary file 1 [file jcm-13-06181-s001.zip]

Archive with 1 entries (1 files):
- jcm-3238962-supplementary.pdf
